# Supplementary material for: The full-length transcriptome of C. elegans using direct RNA sequencing
Source: Genome Res. 2020 Feb;30(2):299–312. doi: 10.1101/gr.251314.119 (PMC7050520; doi:10.1101/gr.251314.119)
Supplement: Supplemental Material [file supp_gr.251314.119_Supplemental_Code.tar.gz.zip]

Archive with 3 entries (2 files):
- Supplemental_Code.tar.gz
- __MACOSX/
- __MACOSX/._Supplemental_Code.tar.gz
