# Supplementary material for: The full-length transcriptome of C. elegans using direct RNA sequencing
Source: Genome Res. 2020 Feb;30(2):299–312. doi: 10.1101/gr.251314.119 (PMC7050520; doi:10.1101/gr.251314.119)
Supplement: Supplemental Material [file supp_gr.251314.119_Supplemental_Table_S5.csv]

Supplemental Table 5 - The splice isoforms identified in each stage that are predicted to be non-coding by the CPAT prediction algorithm. These IDs correspond to the labels for each isoform included in our custom track hub.
Spliceform ID
WBGene00189958-Spliceform0
WBGene00189951-Spliceform0
WBGene00189953-Spliceform0
WBGene00003391-Spliceform0
WBGene00001251-Spliceform0
WBGene00045078-Spliceform0
WBGene00045078-Spliceform1
WBGene00019466-Spliceform0
WBGene00019466-Spliceform1
WBGene00019466-Spliceform2
WBGene00019466-Spliceform3
WBGene00019462-Spliceform0
WBGene00016634-Spliceform0
WBGene00016635-Spliceform0
WBGene00002112-Spliceform0
WBGene00002110-Spliceform0
WBGene00002119-Spliceform0
WBGene00017325-Spliceform0
WBGene00019208-Spliceform0
WBGene00016452-Spliceform0
WBGene00219705-Spliceform0
WBGene00219707-Spliceform0
WBGene00219707-Spliceform1
WBGene00219707-Spliceform2
WBGene00219708-Spliceform0
WBGene00195176-Spliceform0
WBGene00020932-Spliceform0
WBGene00008712-Spliceform0
WBGene00206417-Spliceform0
WBGene00012983-Spliceform0
WBGene00010856-Spliceform0
WBGene00010857-Spliceform0
WBGene00012185-Spliceform0
WBGene00012185-Spliceform1
WBGene00012180-Spliceform0
WBGene00012188-Spliceform0
WBGene00003762-Spliceform0
WBGene00013588-Spliceform0
WBGene00011725-Spliceform0
WBGene00011725-Spliceform1
WBGene00011721-Spliceform0
WBGene00022571-Spliceform0
WBGene00021070-Spliceform0
WBGene00021079-Spliceform0
WBGene00021079-Spliceform1
WBGene00022791-Spliceform0
WBGene00022791-Spliceform1
WBGene00022791-Spliceform2
WBGene00219415-Spliceform0
WBGene00019381-Spliceform0
WBGene00165814-Spliceform0
WBGene00001589-Spliceform0
WBGene00020039-Spliceform0
WBGene00020744-Spliceform0
WBGene00050898-Spliceform0
WBGene00017469-Spliceform0
WBGene00000183-Spliceform0
WBGene00018802-Spliceform0
WBGene00005001-Spliceform0
WBGene00015017-Spliceform0
WBGene00004357-Spliceform0
WBGene00003375-Spliceform0
WBGene00003375-Spliceform1
WBGene00003375-Spliceform2
WBGene00015340-Spliceform0
WBGene00015347-Spliceform0
WBGene00009927-Spliceform0
WBGene00008032-Spliceform0
WBGene00008032-Spliceform1
WBGene00008032-Spliceform2
WBGene00003514-Spliceform0
WBGene00195051-Spliceform0
WBGene00010606-Spliceform0
WBGene00045272-Spliceform0
WBGene00045273-Spliceform0
WBGene00045277-Spliceform0
WBGene00045275-Spliceform0
WBGene00012371-Spliceform0
WBGene00219352-Spliceform0
WBGene00007870-Spliceform0
WBGene00007870-Spliceform1
WBGene00194692-Spliceform0
WBGene00002134-Spliceform0
WBGene00010965-Spliceform0
WBGene00045402-Spliceform0
WBGene00045406-Spliceform0
WBGene00271781-Spliceform0
WBGene00271780-Spliceform0
WBGene00219720-Spliceform0
WBGene00194677-Spliceform0
WBGene00017870-Spliceform0
WBGene00001113-Spliceform0
WBGene00001113-Spliceform1
WBGene00001447-Spliceform0
WBGene00020486-Spliceform0
WBGene00050892-Spliceform0
WBGene00017701-Spliceform0
WBGene00019680-Spliceform0
WBGene00284855-Spliceform0
WBGene00020352-Spliceform0
WBGene00284852-Spliceform0
WBGene00284851-Spliceform0
WBGene00284859-Spliceform0
WBGene00018476-Spliceform0
WBGene00023429-Spliceform0
WBGene00014751-Spliceform0
WBGene00014759-Spliceform0
WBGene00003745-Spliceform0
WBGene00003746-Spliceform0
WBGene00003741-Spliceform0
WBGene00219294-Spliceform0
WBGene00019055-Spliceform0
WBGene00021050-Spliceform0
WBGene00021057-Spliceform0
WBGene00013704-Spliceform0
WBGene00165306-Spliceform0
WBGene00255457-Spliceform0
WBGene00195189-Spliceform0
WBGene00006331-Spliceform0
WBGene00006331-Spliceform1
WBGene00010422-Spliceform0
WBGene00010424-Spliceform0
WBGene00010424-Spliceform1
WBGene00010428-Spliceform0
WBGene00219571-Spliceform0
WBGene00219574-Spliceform0
WBGene00219575-Spliceform0
WBGene00044304-Spliceform0
WBGene00018285-Spliceform0
WBGene00189995-Spliceform0
WBGene00004375-Spliceform0
WBGene00018132-Spliceform0
WBGene00004086-Spliceform0
WBGene00219991-Spliceform0
WBGene00020730-Spliceform0
WBGene00000012-Spliceform0
WBGene00020028-Spliceform0
WBGene00206362-Spliceform0
WBGene00022059-Spliceform0
WBGene00219373-Spliceform0
WBGene00219377-Spliceform0
WBGene00002253-Spliceform0
WBGene00001681-Spliceform0
WBGene00044344-Spliceform0
WBGene00017813-Spliceform0
WBGene00001466-Spliceform0
WBGene00001464-Spliceform0
WBGene00021559-Spliceform0
WBGene00010632-Spliceform0
WBGene00016493-Spliceform0
WBGene00016490-Spliceform0
WBGene00197027-Spliceform0
WBGene00011945-Spliceform0
WBGene00018639-Spliceform0
WBGene00023159-Spliceform0
WBGene00009221-Spliceform0
WBGene00004147-Spliceform0
WBGene00004414-Spliceform0
WBGene00004417-Spliceform0
WBGene00004417-Spliceform1
WBGene00004419-Spliceform0
WBGene00004419-Spliceform1
WBGene00004419-Spliceform2
WBGene00004418-Spliceform0
WBGene00004418-Spliceform1
WBGene00004418-Spliceform2
WBGene00007165-Spliceform0
WBGene00206464-Spliceform0
WBGene00013548-Spliceform0
WBGene00007994-Spliceform0
WBGene00011767-Spliceform0
WBGene00022202-Spliceform0
WBGene00007195-Spliceform0
WBGene00007196-Spliceform0
WBGene00006829-Spliceform0
WBGene00012239-Spliceform0
WBGene00255426-Spliceform0
WBGene00077535-Spliceform0
WBGene00077535-Spliceform1
WBGene00000411-Spliceform0
WBGene00000410-Spliceform0
WBGene00000416-Spliceform0
WBGene00195453-Spliceform0
WBGene00235353-Spliceform0
WBGene00219557-Spliceform0
WBGene00022760-Spliceform0
WBGene00022785-Spliceform0
WBGene00206418-Spliceform0
WBGene00206418-Spliceform1
WBGene00206418-Spliceform2
WBGene00010400-Spliceform0
WBGene00010405-Spliceform0
WBGene00015655-Spliceform0
WBGene00011578-Spliceform0
WBGene00012634-Spliceform0
WBGene00015687-Spliceform0
WBGene00015687-Spliceform1
WBGene00012005-Spliceform0
WBGene00169515-Spliceform0
WBGene00077537-Spliceform0
WBGene00020369-Spliceform0
WBGene00001252-Spliceform0
WBGene00001663-Spliceform0
WBGene00219769-Spliceform0
WBGene00003805-Spliceform0
WBGene00003805-Spliceform1
WBGene00003803-Spliceform0
WBGene00000205-Spliceform0
WBGene00014249-Spliceform0
WBGene00019495-Spliceform0
WBGene00195159-Spliceform0
WBGene00004436-Spliceform0
WBGene00006805-Spliceform0
WBGene00007316-Spliceform0
WBGene00007316-Spliceform1
WBGene00007315-Spliceform0
WBGene00007315-Spliceform1
WBGene00021018-Spliceform0
WBGene00021018-Spliceform1
WBGene00020769-Spliceform0
WBGene00077703-Spliceform0
WBGene00019365-Spliceform0
WBGene00171929-Spliceform0
WBGene00017999-Spliceform0
WBGene00017996-Spliceform0
WBGene00010640-Spliceform0
WBGene00010640-Spliceform1
WBGene00010177-Spliceform0
WBGene00010174-Spliceform0
WBGene00219585-Spliceform0
WBGene00004336-Spliceform0
WBGene00022675-Spliceform0
WBGene00010901-Spliceform0
WBGene00004847-Spliceform0
WBGene00014505-Spliceform0
WBGene00002368-Spliceform0
WBGene00015455-Spliceform0
WBGene00219337-Spliceform0
WBGene00013888-Spliceform0
WBGene00019282-Spliceform0
WBGene00013882-Spliceform0
WBGene00013882-Spliceform1
WBGene00013882-Spliceform2
WBGene00013883-Spliceform0
WBGene00020269-Spliceform0
WBGene00044161-Spliceform0
WBGene00044167-Spliceform0
WBGene00044166-Spliceform0
WBGene00010780-Spliceform0
WBGene00077558-Spliceform0
WBGene00016100-Spliceform0
WBGene00002190-Spliceform0
WBGene00019829-Spliceform0
WBGene00004226-Spliceform0
WBGene00019674-Spliceform0
WBGene00014883-Spliceform0
WBGene00022765-Spliceform0
WBGene00014884-Spliceform0
WBGene00003025-Spliceform0
WBGene00003794-Spliceform0
WBGene00010236-Spliceform0
WBGene00010237-Spliceform0
WBGene00195170-Spliceform0
WBGene00010256-Spliceform0
WBGene00196724-Spliceform0
WBGene00023263-Spliceform0
WBGene00009885-Spliceform0
WBGene00009885-Spliceform1
WBGene00022242-Spliceform0
WBGene00008684-Spliceform0
WBGene00045175-Spliceform0
WBGene00045414-Spliceform0
WBGene00012278-Spliceform0
WBGene00271796-Spliceform0
WBGene00006423-Spliceform0
WBGene00016379-Spliceform0
WBGene00219590-Spliceform0
WBGene00219592-Spliceform0
WBGene00219593-Spliceform0
WBGene00000908-Spliceform0
WBGene00219283-Spliceform0
WBGene00014681-Spliceform0
WBGene00206534-Spliceform0
WBGene00206532-Spliceform0
WBGene00206532-Spliceform1
WBGene00005444-Spliceform0
WBGene00014698-Spliceform0
WBGene00235374-Spliceform0
WBGene00022383-Spliceform0
WBGene00012042-Spliceform0
WBGene00009745-Spliceform0
WBGene00018198-Spliceform0
WBGene00019117-Spliceform0
WBGene00019117-Spliceform1
WBGene00019117-Spliceform2
WBGene00019117-Spliceform3
WBGene00219867-Spliceform0
WBGene00019345-Spliceform0
WBGene00022038-Spliceform0
WBGene00019804-Spliceform0
WBGene00017565-Spliceform0
WBGene00017565-Spliceform1
WBGene00020264-Spliceform0
WBGene00199694-Spliceform0
WBGene00010783-Spliceform0
WBGene00219678-Spliceform0
WBGene00015484-Spliceform0
WBGene00086565-Spliceform0
WBGene00016958-Spliceform0
WBGene00220050-Spliceform0
WBGene00015009-Spliceform0
WBGene00015007-Spliceform0
WBGene00011073-Spliceform0
WBGene00011072-Spliceform0
WBGene00004477-Spliceform0
WBGene00004477-Spliceform1
WBGene00004476-Spliceform0
WBGene00004479-Spliceform0
WBGene00003124-Spliceform0
WBGene00003129-Spliceform0
WBGene00219661-Spliceform0
WBGene00008371-Spliceform0
WBGene00045488-Spliceform0
WBGene00007173-Spliceform0
WBGene00019327-Spliceform0
WBGene00007353-Spliceform0
WBGene00007352-Spliceform0
WBGene00044280-Spliceform0
WBGene00044467-Spliceform0
WBGene00284844-Spliceform0
WBGene00021418-Spliceform0
WBGene00017952-Spliceform0
WBGene00284846-Spliceform0
WBGene00021416-Spliceform0
WBGene00017048-Spliceform0
WBGene00017041-Spliceform0
WBGene00167037-Spliceform0
WBGene00195030-Spliceform0
WBGene00004807-Spliceform0
WBGene00206523-Spliceform0
WBGene00009980-Spliceform0
WBGene00009980-Spliceform1
WBGene00169290-Spliceform0
WBGene00219803-Spliceform0
WBGene00044615-Spliceform0
WBGene00001963-Spliceform0
WBGene00018664-Spliceform0
WBGene00001978-Spliceform0
WBGene00001978-Spliceform1
WBGene00007722-Spliceform0
WBGene00007722-Spliceform1
WBGene00007726-Spliceform0
WBGene00016144-Spliceform0
WBGene00185076-Spliceform0
WBGene00195757-Spliceform0
WBGene00044687-Spliceform0
WBGene00000550-Spliceform0
WBGene00000558-Spliceform0
WBGene00018112-Spliceform0
WBGene00018112-Spliceform1
WBGene00018112-Spliceform2
WBGene00017235-Spliceform0
WBGene00017235-Spliceform1
WBGene00010012-Spliceform0
WBGene00271636-Spliceform0
WBGene00271632-Spliceform0
WBGene00043064-Spliceform0
WBGene00195209-Spliceform0
WBGene00043062-Spliceform0
WBGene00219655-Spliceform0
WBGene00219659-Spliceform0
WBGene00194803-Spliceform0
WBGene00014049-Spliceform0
WBGene00014224-Spliceform0
WBGene00015579-Spliceform0
WBGene00220254-Spliceform0
WBGene00008395-Spliceform0
WBGene00219434-Spliceform0
WBGene00012503-Spliceform0
WBGene00219289-Spliceform0
WBGene00008820-Spliceform0
WBGene00008824-Spliceform0
WBGene00019301-Spliceform0
WBGene00044260-Spliceform0
WBGene00044268-Spliceform0
WBGene00044461-Spliceform0
WBGene00013105-Spliceform0
WBGene00013103-Spliceform0
WBGene00013100-Spliceform0
WBGene00044401-Spliceform0
WBGene00020873-Spliceform0
WBGene00020873-Spliceform1
WBGene00020873-Spliceform2
WBGene00016553-Spliceform0
WBGene00016553-Spliceform1
WBGene00001019-Spliceform0
WBGene00010480-Spliceform0
WBGene00164973-Spliceform0
WBGene00023036-Spliceform0
WBGene00023036-Spliceform1
WBGene00195019-Spliceform0
WBGene00195011-Spliceform0
WBGene00195011-Spliceform1
WBGene00004284-Spliceform0
WBGene00004284-Spliceform1
WBGene00009709-Spliceform0
WBGene00219824-Spliceform0
WBGene00018363-Spliceform0
WBGene00194650-Spliceform0
WBGene00194650-Spliceform1
WBGene00194652-Spliceform0
WBGene00011428-Spliceform0
WBGene00013356-Spliceform0
WBGene00003084-Spliceform0
WBGene00002978-Spliceform0
WBGene00002978-Spliceform1
WBGene00002978-Spliceform2
WBGene00015813-Spliceform0
WBGene00271831-Spliceform0
WBGene00271830-Spliceform0
WBGene00001733-Spliceform0
WBGene00077681-Spliceform0
WBGene00044895-Spliceform0
WBGene00020112-Spliceform0
WBGene00002027-Spliceform0
WBGene00001488-Spliceform0
WBGene00019846-Spliceform0
WBGene00195228-Spliceform0
WBGene00271657-Spliceform0
WBGene00015281-Spliceform0
WBGene00219638-Spliceform0
WBGene00194864-Spliceform0
WBGene00174196-Spliceform0
WBGene00010077-Spliceform0
WBGene00220019-Spliceform0
WBGene00220015-Spliceform0
WBGene00220016-Spliceform0
WBGene00014975-Spliceform0
WBGene00010295-Spliceform0
WBGene00010295-Spliceform1
WBGene00014978-Spliceform0
WBGene00005832-Spliceform0
WBGene00005832-Spliceform1
WBGene00008626-Spliceform0
WBGene00011580-Spliceform0
WBGene00255441-Spliceform0
WBGene00012740-Spliceform0
WBGene00012740-Spliceform1
WBGene00012748-Spliceform0
WBGene00023209-Spliceform0
WBGene00002090-Spliceform0
WBGene00002090-Spliceform1
WBGene00012560-Spliceform0
WBGene00012294-Spliceform0
WBGene00196322-Spliceform0
WBGene00007137-Spliceform0
WBGene00006660-Spliceform0
WBGene00006669-Spliceform0
WBGene00219727-Spliceform0
WBGene00008844-Spliceform0
WBGene00019677-Spliceform0
WBGene00007390-Spliceform0
WBGene00044420-Spliceform0
WBGene00044423-Spliceform0
WBGene00016539-Spliceform0
WBGene00077787-Spliceform0
WBGene00077781-Spliceform0
WBGene00017660-Spliceform0
WBGene00017660-Spliceform1
WBGene00021322-Spliceform0
WBGene00001031-Spliceform0
WBGene00044772-Spliceform0
WBGene00044776-Spliceform0
WBGene00194918-Spliceform0
WBGene00022111-Spliceform0
WBGene00018240-Spliceform0
WBGene00001441-Spliceform0
WBGene00009189-Spliceform0
WBGene00007892-Spliceform0
WBGene00194679-Spliceform0
WBGene00013806-Spliceform0
WBGene00013805-Spliceform0
WBGene00013805-Spliceform1
WBGene00007099-Spliceform0
WBGene00023419-Spliceform0
WBGene00007093-Spliceform0
WBGene00007093-Spliceform1
WBGene00007277-Spliceform0
WBGene00271817-Spliceform0
WBGene00303028-Spliceform0
WBGene00045305-Spliceform0
WBGene00077448-Spliceform0
WBGene00269337-Spliceform0
WBGene00269336-Spliceform0
WBGene00007223-Spliceform0
WBGene00019537-Spliceform0
WBGene00195241-Spliceform0
WBGene00195246-Spliceform0
WBGene00016226-Spliceform0
WBGene00015945-Spliceform0
WBGene00015947-Spliceform0
WBGene00015946-Spliceform0
WBGene00010059-Spliceform0
WBGene00014915-Spliceform0
WBGene00012760-Spliceform0
WBGene00012762-Spliceform0
WBGene00196695-Spliceform0
WBGene00022426-Spliceform0
WBGene00044221-Spliceform0
WBGene00044224-Spliceform0
WBGene00044225-Spliceform0
WBGene00284853-Spliceform0
WBGene00268215-Spliceform0
WBGene00006609-Spliceform0
WBGene00006601-Spliceform0
WBGene00006604-Spliceform0
WBGene00006605-Spliceform0
WBGene00017644-Spliceform0
WBGene00017644-Spliceform1
WBGene00001051-Spliceform0
WBGene00022128-Spliceform0
WBGene00016870-Spliceform0
WBGene00012594-Spliceform0
WBGene00220198-Spliceform0
WBGene00220199-Spliceform0
WBGene00020437-Spliceform0
WBGene00010378-Spliceform0
WBGene00011177-Spliceform0
WBGene00023431-Spliceform0
WBGene00001972-Spliceform0
WBGene00001972-Spliceform1
WBGene00007219-Spliceform0
WBGene00007219-Spliceform1
WBGene00012155-Spliceform0
WBGene00002066-Spliceform0
WBGene00002067-Spliceform0
WBGene00166260-Spliceform0
WBGene00199404-Spliceform0
WBGene00008045-Spliceform0
WBGene00044463-Spliceform0
WBGene00015734-Spliceform0
WBGene00194794-Spliceform0
WBGene00012705-Spliceform0
WBGene00010964-Spliceform0
WBGene00010966-Spliceform0
WBGene00010967-Spliceform0
WBGene00010960-Spliceform0
WBGene00010962-Spliceform0
WBGene00010963-Spliceform0
WBGene00015080-Spliceform0
WBGene00219964-Spliceform0
WBGene00194730-Spliceform0
WBGene00194998-Spliceform0
WBGene00194738-Spliceform0
WBGene00270319-Spliceform0
WBGene00044206-Spliceform0
WBGene00194883-Spliceform0
WBGene00011617-Spliceform0
WBGene00011611-Spliceform0
WBGene00007682-Spliceform0
WBGene00020817-Spliceform0
WBGene00020817-Spliceform1
WBGene00022904-Spliceform0
WBGene00019945-Spliceform0
WBGene00011821-Spliceform0
WBGene00219420-Spliceform0
WBGene00206489-Spliceform0
WBGene00206489-Spliceform1
WBGene00206484-Spliceform0
WBGene00206485-Spliceform0
WBGene00007332-Spliceform0
WBGene00007332-Spliceform1
WBGene00220171-Spliceform0
WBGene00220178-Spliceform0
WBGene00011131-Spliceform0
WBGene00235157-Spliceform0
WBGene00022325-Spliceform0
WBGene00015414-Spliceform0
WBGene00219886-Spliceform0
WBGene00175036-Spliceform0
WBGene00013842-Spliceform0
WBGene00002262-Spliceform0
WBGene00002265-Spliceform0
WBGene00269376-Spliceform0
WBGene00016721-Spliceform0
WBGene00002044-Spliceform0
WBGene00002045-Spliceform0
WBGene00003196-Spliceform0
WBGene00019579-Spliceform0
WBGene00202150-Spliceform0
WBGene00021776-Spliceform0
WBGene00044689-Spliceform0
WBGene00194702-Spliceform0
WBGene00015719-Spliceform0
WBGene00004947-Spliceform0
WBGene00009660-Spliceform0
WBGene00219944-Spliceform0
WBGene00194715-Spliceform0
WBGene00194716-Spliceform0
WBGene00011586-Spliceform0
WBGene00219694-Spliceform0
WBGene00013456-Spliceform0
WBGene00013982-Spliceform0
WBGene00011638-Spliceform0
WBGene00022462-Spliceform0
WBGene00235364-Spliceform0
WBGene00044484-Spliceform0
WBGene00018078-Spliceform0
WBGene00006975-Spliceform0
WBGene00006975-Spliceform1
WBGene00006975-Spliceform2
WBGene00185097-Spliceform0
WBGene00020690-Spliceform0
WBGene00021347-Spliceform0
WBGene00017358-Spliceform0
WBGene00010377-Spliceform0
WBGene00006200-Spliceform0
WBGene00271716-Spliceform0
WBGene00271716-Spliceform1
WBGene00271716-Spliceform2
WBGene00020011-Spliceform0
WBGene00219443-Spliceform0
WBGene00009785-Spliceform0
WBGene00220155-Spliceform0
WBGene00014871-Spliceform0
WBGene00014871-Spliceform1
WBGene00018375-Spliceform0
WBGene00008255-Spliceform0
WBGene00008255-Spliceform1
WBGene00008255-Spliceform2
WBGene00010271-Spliceform0
WBGene00235288-Spliceform0
WBGene00235282-Spliceform0
WBGene00235283-Spliceform0
WBGene00235281-Spliceform0
WBGene00235286-Spliceform0
WBGene00012444-Spliceform0
WBGene00012440-Spliceform0
WBGene00045366-Spliceform0
WBGene00045366-Spliceform1
WBGene00045366-Spliceform2
WBGene00045366-Spliceform3
WBGene00045366-Spliceform4
WBGene00045366-Spliceform5
WBGene00003003-Spliceform0
WBGene00006789-Spliceform0
WBGene00006787-Spliceform0
WBGene00219206-Spliceform0
WBGene00008920-Spliceform0
WBGene00019778-Spliceform0
WBGene00219207-Spliceform0
WBGene00007962-Spliceform0
WBGene00019598-Spliceform0
WBGene00003914-Spliceform0
WBGene00020894-Spliceform0
WBGene00010742-Spliceform0
WBGene00010742-Spliceform1
WBGene00010743-Spliceform0
WBGene00050947-Spliceform0
WBGene00050947-Spliceform1
WBGene00050945-Spliceform0
WBGene00050943-Spliceform0
WBGene00050948-Spliceform0
WBGene00235322-Spliceform0
WBGene00206381-Spliceform0
WBGene00206382-Spliceform0
WBGene00000170-Spliceform0
WBGene00000170-Spliceform1
WBGene00000170-Spliceform2
WBGene00000170-Spliceform3
WBGene00000170-Spliceform4
WBGene00000170-Spliceform5
WBGene00018562-Spliceform0
WBGene00004698-Spliceform0
WBGene00194641-Spliceform0
WBGene00194771-Spliceform0
WBGene00045132-Spliceform0
WBGene00235346-Spliceform0
WBGene00016025-Spliceform0
WBGene00021100-Spliceform0
WBGene00010133-Spliceform0
WBGene00016971-Spliceform0
WBGene00016974-Spliceform0
WBGene00017088-Spliceform0
WBGene00271775-Spliceform0
WBGene00016749-Spliceform0
WBGene00016749-Spliceform1
WBGene00018148-Spliceform0
WBGene00011551-Spliceform0
WBGene00220131-Spliceform0
WBGene00220137-Spliceform0
WBGene00012282-Spliceform0
WBGene00014857-Spliceform0
WBGene00003142-Spliceform0
WBGene00235115-Spliceform0
WBGene00004266-Spliceform0
WBGene00168969-Spliceform0
WBGene00004488-Spliceform0
WBGene00003681-Spliceform0
WBGene00002223-Spliceform0
WBGene00019750-Spliceform0
WBGene00019753-Spliceform0
WBGene00194908-Spliceform0
WBGene00194908-Spliceform1
WBGene00002080-Spliceform0
WBGene00002084-Spliceform0
WBGene00013228-Spliceform0
WBGene00044529-Spliceform0
WBGene00219690-Spliceform0
WBGene00219699-Spliceform0
WBGene00219699-Spliceform1
WBGene00001758-Spliceform0
WBGene00003934-Spliceform0
WBGene00003932-Spliceform0
WBGene00138717-Spliceform0
WBGene00219758-Spliceform0
WBGene00050968-Spliceform0
WBGene00020064-Spliceform0
WBGene00014994-Spliceform0
WBGene00043952-Spliceform0
WBGene00168130-Spliceform0
WBGene00219450-Spliceform0
WBGene00022867-Spliceform0
WBGene00219900-Spliceform0
WBGene00219905-Spliceform0
WBGene00012456-Spliceform0
WBGene00013418-Spliceform0
WBGene00219757-Spliceform0
WBGene00008572-Spliceform0
WBGene00303063-Spliceform0
WBGene00303068-Spliceform0
WBGene00045253-Spliceform0
WBGene00185118-Spliceform0
WBGene00185117-Spliceform0
WBGene00044990-Spliceform0
WBGene00044991-Spliceform0
WBGene00044997-Spliceform0
WBGene00000812-Spliceform0
WBGene00007646-Spliceform0
WBGene00045195-Spliceform0
WBGene00010337-Spliceform0
WBGene00220116-Spliceform0
WBGene00220118-Spliceform0
WBGene00014836-Spliceform0
WBGene00018335-Spliceform0
WBGene00009294-Spliceform0
WBGene00009294-Spliceform1
WBGene00194847-Spliceform0
WBGene00012668-Spliceform0
WBGene00010804-Spliceform0
WBGene00015124-Spliceform0
WBGene00022297-Spliceform0
WBGene00003048-Spliceform0
WBGene00022745-Spliceform0
WBGene00007299-Spliceform0
WBGene00019007-Spliceform0
WBGene00194921-Spliceform0
WBGene00194925-Spliceform0
WBGene00007923-Spliceform0
WBGene00194682-Spliceform0
WBGene00044502-Spliceform0
WBGene00044057-Spliceform0
WBGene00021248-Spliceform0
WBGene00021245-Spliceform0
WBGene00050903-Spliceform0
WBGene00050903-Spliceform1
WBGene00021360-Spliceform0
WBGene00020041-Spliceform0
WBGene00235297-Spliceform0
WBGene00008212-Spliceform0
WBGene00015801-Spliceform0
WBGene00011870-Spliceform0
WBGene00011872-Spliceform0
WBGene00018782-Spliceform0
WBGene00219748-Spliceform0
WBGene00197671-Spliceform0
WBGene00235303-Spliceform0
WBGene00235302-Spliceform0
WBGene00235301-Spliceform0
WBGene00235300-Spliceform0
WBGene00008002-Spliceform0
WBGene00013046-Spliceform0
WBGene00010005-Spliceform0
WBGene00045043-Spliceform0
WBGene00019279-Spliceform0
WBGene00219714-Spliceform0
WBGene00021506-Spliceform0
WBGene00021502-Spliceform0
WBGene00020164-Spliceform0
WBGene00011997-Spliceform0
WBGene00170923-Spliceform0
WBGene00022735-Spliceform0
WBGene00006779-Spliceform0
WBGene00008761-Spliceform0
WBGene00008919-Spliceform0
WBGene00284867-Spliceform0
WBGene00018005-Spliceform0
WBGene00003620-Spliceform0
WBGene00006725-Spliceform0
WBGene00021263-Spliceform0
WBGene00019688-Spliceform0
WBGene00019682-Spliceform0
WBGene00021269-Spliceform0
WBGene00021269-Spliceform1
WBGene00007414-Spliceform0
WBGene00003975-Spliceform0
WBGene00050920-Spliceform0
WBGene00015262-Spliceform0
WBGene00219399-Spliceform0
WBGene00000992-Spliceform0
WBGene00206361-Spliceform0
WBGene00017102-Spliceform0
WBGene00219826-Spliceform0
WBGene00017105-Spliceform0
WBGene00014156-Spliceform0
WBGene00014153-Spliceform0
WBGene00010455-Spliceform0
WBGene00010456-Spliceform0
WBGene00000191-Spliceform0
WBGene00195043-Spliceform0
WBGene00009377-Spliceform0
WBGene00000432-Spliceform0
WBGene00198328-Spliceform0
WBGene00189944-Spliceform0
WBGene00008532-Spliceform0
WBGene00206459-Spliceform0
WBGene00206459-Spliceform1
WBGene00219684-Spliceform0
WBGene00012369-Spliceform0
WBGene00045063-Spliceform0
WBGene00045063-Spliceform1
WBGene00045061-Spliceform0
WBGene00194687-Spliceform0
WBGene00194681-Spliceform0
WBGene00002100-Spliceform0
WBGene00002105-Spliceform0
WBGene00002104-Spliceform0
WBGene00002106-Spliceform0
WBGene00002108-Spliceform0
WBGene00019211-Spliceform0
WBGene00271791-Spliceform0
WBGene00219731-Spliceform0
WBGene00219736-Spliceform0
WBGene00044677-Spliceform0
WBGene00010065-Spliceform0
WBGene00017717-Spliceform0
WBGene00017711-Spliceform0
WBGene00010597-Spliceform0
WBGene00194784-Spliceform0
WBGene00284849-Spliceform0
WBGene00206420-Spliceform0
WBGene00023158-Spliceform0
WBGene00010848-Spliceform0
WBGene00198426-Spliceform0
WBGene00012193-Spliceform0
WBGene00194795-Spliceform0
WBGene00009030-Spliceform0
WBGene00219284-Spliceform0
WBGene00021068-Spliceform0
WBGene00006875-Spliceform0
WBGene00022783-Spliceform0
WBGene00007476-Spliceform0
WBGene00007476-Spliceform1
WBGene00001842-Spliceform0
WBGene00044272-Spliceform0
WBGene00015320-Spliceform0
WBGene00015320-Spliceform1
WBGene00000466-Spliceform0
WBGene00017473-Spliceform0
WBGene00018227-Spliceform0
WBGene00018874-Spliceform0
WBGene00014171-Spliceform0
WBGene00018298-Spliceform0
WBGene00009968-Spliceform0
WBGene00019171-Spliceform0
WBGene00023318-Spliceform0
WBGene00008042-Spliceform0
WBGene00022951-Spliceform0
WBGene00022951-Spliceform1
WBGene00001953-Spliceform0
WBGene00013968-Spliceform0
WBGene00022044-Spliceform0
WBGene00235095-Spliceform0
WBGene00019183-Spliceform0
WBGene00235094-Spliceform0
WBGene00077693-Spliceform0
WBGene00019989-Spliceform0
WBGene00044130-Spliceform0
WBGene00044680-Spliceform0
WBGene00044680-Spliceform1
WBGene00043302-Spliceform0
WBGene00219751-Spliceform0
WBGene00219755-Spliceform0
WBGene00017808-Spliceform0
WBGene00017801-Spliceform0
WBGene00021547-Spliceform0
WBGene00021547-Spliceform1
WBGene00021545-Spliceform0
WBGene00021545-Spliceform1
WBGene00011480-Spliceform0
WBGene00018467-Spliceform0
WBGene00018467-Spliceform1
WBGene00018462-Spliceform0
WBGene00168034-Spliceform0
WBGene00012970-Spliceform0
WBGene00004401-Spliceform0
WBGene00004152-Spliceform0
WBGene00003756-Spliceform0
WBGene00003755-Spliceform0
WBGene00009055-Spliceform0
WBGene00009055-Spliceform1
WBGene00002094-Spliceform0
WBGene00013551-Spliceform0
WBGene00194982-Spliceform0
WBGene00049446-Spliceform0
WBGene00013737-Spliceform0
WBGene00007185-Spliceform0
WBGene00235342-Spliceform0
WBGene00008980-Spliceform0
WBGene00007458-Spliceform0
WBGene00007455-Spliceform0
WBGene00021047-Spliceform0
WBGene00021047-Spliceform1
WBGene00006437-Spliceform0
WBGene00001867-Spliceform0
WBGene00001864-Spliceform0
WBGene00021037-Spliceform0
WBGene00219566-Spliceform0
WBGene00004360-Spliceform0
WBGene00004360-Spliceform1
WBGene00004360-Spliceform2
WBGene00009918-Spliceform0
WBGene00009915-Spliceform0
WBGene00219985-Spliceform0
WBGene00169197-Spliceform0
WBGene00045249-Spliceform0
WBGene00013946-Spliceform0
WBGene00019439-Spliceform0
WBGene00007841-Spliceform0
WBGene00018188-Spliceform0
WBGene00269384-Spliceform0
WBGene00269382-Spliceform0
WBGene00269382-Spliceform1
WBGene00269383-Spliceform0
WBGene00269383-Spliceform1
WBGene00219771-Spliceform0
WBGene00219778-Spliceform0
WBGene00001679-Spliceform0
WBGene00014746-Spliceform0
WBGene00235331-Spliceform0
WBGene00023492-Spliceform0
WBGene00023492-Spliceform1
WBGene00023492-Spliceform2
WBGene00016662-Spliceform0
WBGene00017829-Spliceform0
WBGene00017829-Spliceform1
WBGene00010626-Spliceform0
WBGene00010628-Spliceform0
WBGene00007019-Spliceform0
WBGene00017756-Spliceform0
WBGene00006764-Spliceform0
WBGene00195005-Spliceform0
WBGene00014425-Spliceform0
WBGene00195004-Spliceform0
WBGene00020215-Spliceform0
WBGene00000235-Spliceform0
WBGene00011971-Spliceform0
WBGene00011977-Spliceform0
WBGene00011977-Spliceform1
WBGene00017390-Spliceform0
WBGene00220086-Spliceform0
WBGene00015513-Spliceform0
WBGene00020964-Spliceform0
WBGene00195143-Spliceform0
WBGene00023491-Spliceform0
WBGene00195148-Spliceform0
WBGene00004424-Spliceform0
WBGene00004424-Spliceform1
WBGene00004425-Spliceform0
WBGene00004427-Spliceform0
WBGene00004138-Spliceform0
WBGene00013530-Spliceform0
WBGene00013530-Spliceform1
WBGene00194902-Spliceform0
WBGene00220227-Spliceform0
WBGene00220225-Spliceform0
WBGene00220222-Spliceform0
WBGene00014562-Spliceform0
WBGene00014562-Spliceform1
WBGene00014562-Spliceform2
WBGene00014562-Spliceform3
WBGene00013289-Spliceform0
WBGene00013289-Spliceform1
WBGene00045183-Spliceform0
WBGene00012221-Spliceform0
WBGene00049465-Spliceform0
WBGene00021976-Spliceform0
WBGene00219548-Spliceform0
WBGene00219547-Spliceform0
WBGene00219546-Spliceform0
WBGene00006016-Spliceform0
WBGene00001331-Spliceform0
WBGene00014139-Spliceform0
WBGene00235387-Spliceform0
WBGene00015591-Spliceform0
WBGene00022668-Spliceform0
WBGene00012035-Spliceform0
WBGene00219308-Spliceform0
WBGene00007827-Spliceform0
WBGene00200700-Spliceform0
WBGene00044645-Spliceform0
WBGene00077526-Spliceform0
WBGene00077520-Spliceform0
WBGene00013071-Spliceform0
WBGene00016136-Spliceform0
WBGene00016131-Spliceform0
WBGene00255606-Spliceform0
WBGene00019932-Spliceform0
WBGene00019932-Spliceform1
WBGene00086556-Spliceform0
WBGene00086557-Spliceform0
WBGene00086557-Spliceform1
WBGene00086553-Spliceform0
WBGene00018421-Spliceform0
WBGene00018395-Spliceform0
WBGene00018395-Spliceform1
WBGene00195164-Spliceform0
WBGene00018399-Spliceform0
WBGene00195144-Spliceform0
WBGene00007715-Spliceform0
WBGene00009091-Spliceform0
WBGene00009098-Spliceform0
WBGene00012931-Spliceform0
WBGene00011004-Spliceform0
WBGene00008849-Spliceform0
WBGene00077669-Spliceform0
WBGene00022273-Spliceform0
WBGene00022277-Spliceform0
WBGene00004443-Spliceform0
WBGene00004447-Spliceform0
WBGene00004445-Spliceform0
WBGene00003460-Spliceform0
WBGene00194848-Spliceform0
WBGene00194848-Spliceform1
WBGene00018101-Spliceform0
WBGene00020396-Spliceform0
WBGene00045165-Spliceform0
WBGene00007492-Spliceform0
WBGene00007494-Spliceform0
WBGene00016585-Spliceform0
WBGene00004423-Spliceform0
WBGene00077772-Spliceform0
WBGene00077775-Spliceform0
WBGene00009078-Spliceform0
WBGene00009078-Spliceform1
WBGene00019355-Spliceform0
WBGene00019357-Spliceform0
WBGene00006364-Spliceform0
WBGene00017180-Spliceform0
WBGene00166787-Spliceform0
WBGene00017983-Spliceform0
WBGene00017982-Spliceform0
WBGene00017981-Spliceform0
WBGene00011036-Spliceform0
WBGene00011999-Spliceform0
WBGene00004322-Spliceform0
WBGene00022399-Spliceform0
WBGene00077786-Spliceform0
WBGene00004859-Spliceform0
WBGene00043705-Spliceform0
WBGene00018189-Spliceform0
WBGene00002981-Spliceform0
WBGene00002981-Spliceform1
WBGene00219329-Spliceform0
WBGene00219856-Spliceform0
WBGene00019160-Spliceform0
WBGene00045397-Spliceform0
WBGene00019290-Spliceform0
WBGene00013893-Spliceform0
WBGene00013893-Spliceform1
WBGene00022022-Spliceform0
WBGene00016114-Spliceform0
WBGene00012839-Spliceform0
WBGene00017570-Spliceform0
WBGene00014075-Spliceform0
WBGene00014075-Spliceform1
WBGene00014079-Spliceform0
WBGene00000763-Spliceform0
WBGene00000763-Spliceform1
WBGene00000763-Spliceform2
WBGene00271606-Spliceform0
WBGene00011938-Spliceform0
WBGene00219668-Spliceform0
WBGene00219667-Spliceform0
WBGene00219664-Spliceform0
WBGene00165924-Spliceform0
WBGene00014218-Spliceform0
WBGene00005709-Spliceform0
WBGene00235106-Spliceform0
WBGene00012913-Spliceform0
WBGene00220040-Spliceform0
WBGene00220049-Spliceform0
WBGene00022251-Spliceform0
WBGene00022254-Spliceform0
WBGene00008537-Spliceform0
WBGene00045146-Spliceform0
WBGene00008348-Spliceform0
WBGene00174893-Spliceform0
WBGene00012261-Spliceform0
WBGene00077750-Spliceform0
WBGene00019623-Spliceform0
WBGene00194836-Spliceform0
WBGene00016304-Spliceform0
WBGene00012223-Spliceform0
WBGene00194785-Spliceform0
WBGene00019401-Spliceform0
WBGene00219589-Spliceform0
WBGene00219589-Spliceform1
WBGene00219581-Spliceform0
WBGene00219580-Spliceform0
WBGene00050881-Spliceform0
WBGene00008069-Spliceform0
WBGene00206524-Spliceform0
WBGene00206527-Spliceform0
WBGene00023069-Spliceform0
WBGene00023068-Spliceform0
WBGene00023067-Spliceform0
WBGene00168627-Spliceform0
WBGene00004498-Spliceform0
WBGene00004498-Spliceform1
WBGene00019103-Spliceform0
WBGene00013307-Spliceform0
WBGene00044608-Spliceform0
WBGene00077565-Spliceform0
WBGene00235257-Spliceform0
WBGene00235256-Spliceform0
WBGene00020510-Spliceform0
WBGene00016177-Spliceform0
WBGene00019819-Spliceform0
WBGene00016790-Spliceform0
WBGene00219648-Spliceform0
WBGene00219649-Spliceform0
WBGene00219641-Spliceform0
WBGene00010242-Spliceform0
WBGene00010244-Spliceform0
WBGene00007975-Spliceform0
WBGene00018681-Spliceform0
WBGene00220067-Spliceform0
WBGene00014947-Spliceform0
WBGene00015549-Spliceform0
WBGene00007970-Spliceform0
WBGene00220246-Spliceform0
WBGene00171559-Spliceform0
WBGene00019255-Spliceform0
WBGene00003132-Spliceform0
WBGene00016093-Spliceform0
WBGene00219709-Spliceform0
WBGene00019316-Spliceform0
WBGene00194814-Spliceform0
WBGene00006410-Spliceform0
WBGene00013119-Spliceform0
WBGene00013119-Spliceform1
WBGene00020865-Spliceform0
WBGene00044478-Spliceform0
WBGene00017949-Spliceform0
WBGene00017941-Spliceform0
WBGene00044513-Spliceform0
WBGene00011155-Spliceform0
WBGene00015476-Spliceform0
WBGene00206506-Spliceform0
WBGene00206502-Spliceform0
WBGene00005602-Spliceform0
WBGene00000043-Spliceform0
WBGene00206475-Spliceform0
WBGene00194644-Spliceform0
WBGene00022410-Spliceform0
WBGene00013327-Spliceform0
WBGene00013324-Spliceform0
WBGene00015208-Spliceform0
WBGene00015207-Spliceform0
WBGene00044666-Spliceform0
WBGene00235277-Spliceform0
WBGene00235279-Spliceform0
WBGene00019780-Spliceform0
WBGene00019789-Spliceform0
WBGene00003893-Spliceform0
WBGene00220094-Spliceform0
WBGene00271823-Spliceform0
WBGene00020295-Spliceform0
WBGene00271642-Spliceform0
WBGene00271643-Spliceform0
WBGene00271647-Spliceform0
WBGene00271645-Spliceform0
WBGene00271648-Spliceform0
WBGene00271649-Spliceform0
WBGene00219623-Spliceform0
WBGene00010006-Spliceform0
WBGene00015781-Spliceform0
WBGene00011205-Spliceform0
WBGene00043466-Spliceform0
WBGene00220000-Spliceform0
WBGene00014965-Spliceform0
WBGene00015567-Spliceform0
WBGene00009389-Spliceform0
WBGene00009385-Spliceform0
WBGene00010916-Spliceform0
WBGene00010913-Spliceform0
WBGene00010912-Spliceform0
WBGene00271812-Spliceform0
WBGene00003150-Spliceform0
WBGene00006656-Spliceform0
WBGene00006651-Spliceform0
WBGene00006650-Spliceform0
WBGene00006650-Spliceform1
WBGene00044279-Spliceform0
WBGene00013178-Spliceform0
WBGene00013178-Spliceform1
WBGene00044411-Spliceform0
WBGene00044413-Spliceform0
WBGene00044412-Spliceform0
WBGene00001006-Spliceform0
WBGene00020591-Spliceform0
WBGene00017075-Spliceform0
WBGene00017075-Spliceform1
WBGene00219489-Spliceform0
WBGene00199788-Spliceform0
WBGene00020334-Spliceform0
WBGene00044431-Spliceform0
WBGene00044431-Spliceform1
WBGene00268208-Spliceform0
WBGene00011034-Spliceform0
WBGene00011741-Spliceform0
WBGene00011747-Spliceform0
WBGene00219838-Spliceform0
WBGene00219838-Spliceform1
WBGene00004749-Spliceform0
WBGene00194665-Spliceform0
WBGene00194666-Spliceform0
WBGene00194667-Spliceform0
WBGene00194667-Spliceform1
WBGene00011430-Spliceform0
WBGene00013347-Spliceform0
WBGene00022089-Spliceform0
WBGene00008442-Spliceform0
WBGene00012163-Spliceform0
WBGene00271806-Spliceform0
WBGene00021858-Spliceform0
WBGene00002038-Spliceform0
WBGene00195253-Spliceform0
WBGene00195255-Spliceform0
WBGene00219608-Spliceform0
WBGene00219609-Spliceform0
WBGene00219306-Spliceform0
WBGene00015803-Spliceform0
WBGene00000801-Spliceform0
WBGene00000801-Spliceform1
WBGene00014016-Spliceform0
WBGene00014017-Spliceform0
WBGene00011227-Spliceform0
WBGene00220027-Spliceform0
WBGene00220023-Spliceform0
WBGene00004196-Spliceform0
WBGene00008147-Spliceform0
WBGene00008149-Spliceform0
WBGene00045473-Spliceform0
WBGene00194851-Spliceform0
WBGene00044784-Spliceform0
WBGene00021199-Spliceform0
WBGene00044438-Spliceform0
WBGene00044438-Spliceform1
WBGene00017901-Spliceform0
WBGene00077522-Spliceform0
WBGene00044925-Spliceform0
WBGene00044921-Spliceform0
WBGene00000081-Spliceform0
WBGene00019550-Spliceform0
WBGene00195060-Spliceform0
WBGene00195063-Spliceform0
WBGene00195067-Spliceform0
WBGene00009738-Spliceform0
WBGene00007882-Spliceform0
WBGene00235180-Spliceform0
WBGene00013365-Spliceform0
WBGene00015247-Spliceform0
WBGene00194800-Spliceform0
WBGene00004769-Spliceform0
WBGene00007267-Spliceform0
WBGene00007264-Spliceform0
WBGene00012146-Spliceform0
WBGene00269346-Spliceform0
WBGene00016269-Spliceform0
WBGene00016269-Spliceform1
WBGene00003554-Spliceform0
WBGene00195064-Spliceform0
WBGene00195064-Spliceform1
WBGene00020126-Spliceform0
WBGene00220217-Spliceform0
WBGene00220216-Spliceform0
WBGene00014294-Spliceform0
WBGene00014294-Spliceform1
WBGene00014294-Spliceform2
WBGene00014294-Spliceform3
WBGene00014294-Spliceform4
WBGene00014294-Spliceform5
WBGene00014294-Spliceform6
WBGene00014294-Spliceform7
WBGene00014294-Spliceform8
WBGene00014294-Spliceform9
WBGene00194922-Spliceform0
WBGene00198242-Spliceform0
WBGene00194927-Spliceform0
WBGene00044898-Spliceform0
WBGene00044898-Spliceform1
WBGene00044898-Spliceform2
WBGene00015747-Spliceform0
WBGene00015747-Spliceform1
WBGene00015741-Spliceform0
WBGene00004180-Spliceform0
WBGene00045410-Spliceform0
WBGene00045410-Spliceform1
WBGene00010957-Spliceform0
WBGene00010959-Spliceform0
WBGene00010958-Spliceform0
WBGene00007124-Spliceform0
WBGene00007890-Spliceform0
WBGene00269427-Spliceform0
WBGene00013604-Spliceform0
WBGene00007690-Spliceform0
WBGene00007690-Spliceform1
WBGene00013755-Spliceform0
WBGene00165208-Spliceform0
WBGene00011144-Spliceform0
WBGene00044909-Spliceform0
WBGene00021133-Spliceform0
WBGene00044209-Spliceform0
WBGene00019488-Spliceform0
WBGene00020374-Spliceform0
WBGene00020379-Spliceform0
WBGene00016923-Spliceform0
WBGene00235296-Spliceform0
WBGene00010569-Spliceform0
WBGene00010569-Spliceform1
WBGene00015508-Spliceform0
WBGene00011096-Spliceform0
WBGene00011383-Spliceform0
WBGene00002179-Spliceform0
WBGene00220188-Spliceform0
WBGene00220182-Spliceform0
WBGene00220184-Spliceform0
WBGene00013367-Spliceform0
WBGene00013366-Spliceform0
WBGene00022134-Spliceform0
WBGene00022134-Spliceform1
WBGene00008266-Spliceform0
WBGene00008263-Spliceform0
WBGene00012817-Spliceform0
WBGene00194678-Spliceform0
WBGene00012121-Spliceform0
WBGene00045336-Spliceform0
WBGene00045336-Spliceform1
WBGene00013836-Spliceform0
WBGene00077437-Spliceform0
WBGene00077437-Spliceform1
WBGene00077437-Spliceform2
WBGene00019724-Spliceform0
WBGene00019541-Spliceform0
WBGene00199166-Spliceform0
WBGene00003239-Spliceform0
WBGene00003239-Spliceform1
WBGene00195160-Spliceform0
WBGene00001523-Spliceform0
WBGene00010717-Spliceform0
WBGene00008672-Spliceform0
WBGene00004951-Spliceform0
WBGene00009672-Spliceform0
WBGene00009673-Spliceform0
WBGene00008096-Spliceform0
WBGene00194727-Spliceform0
WBGene00011599-Spliceform0
WBGene00018929-Spliceform0
WBGene00011590-Spliceform0
WBGene00019390-Spliceform0
WBGene00044216-Spliceform0
WBGene00044216-Spliceform1
WBGene00044218-Spliceform0
WBGene00194689-Spliceform0
WBGene00013193-Spliceform0
WBGene00303019-Spliceform0
WBGene00016017-Spliceform0
WBGene00019975-Spliceform0
WBGene00020917-Spliceform0
WBGene00023271-Spliceform0
WBGene00194680-Spliceform0
WBGene00010507-Spliceform0
WBGene00009440-Spliceform0
WBGene00015058-Spliceform0
WBGene00206491-Spliceform0
WBGene00206491-Spliceform1
WBGene00220165-Spliceform0
WBGene00220161-Spliceform0
WBGene00220163-Spliceform0
WBGene00000373-Spliceform0
WBGene00008287-Spliceform0
WBGene00008791-Spliceform0
WBGene00017398-Spliceform0
WBGene00015283-Spliceform0
WBGene00015280-Spliceform0
WBGene00175027-Spliceform0
WBGene00013857-Spliceform0
WBGene00013856-Spliceform0
WBGene00008930-Spliceform0
WBGene00007958-Spliceform0
WBGene00006572-Spliceform0
WBGene00202498-Spliceform0
WBGene00044553-Spliceform0
WBGene00021748-Spliceform0
WBGene00020167-Spliceform0
WBGene00004254-Spliceform0
WBGene00206390-Spliceform0
WBGene00010196-Spliceform0
WBGene00011826-Spliceform0
WBGene00018885-Spliceform0
WBGene00012732-Spliceform0
WBGene00014472-Spliceform0
WBGene00023503-Spliceform0
WBGene00023503-Spliceform1
WBGene00018084-Spliceform0
WBGene00009657-Spliceform0
WBGene00004068-Spliceform0
WBGene00194708-Spliceform0
WBGene00019280-Spliceform0
WBGene00189932-Spliceform0
WBGene00189931-Spliceform0
WBGene00013461-Spliceform0
WBGene00044767-Spliceform0
WBGene00044764-Spliceform0
WBGene00011640-Spliceform0
WBGene00011648-Spliceform0
WBGene00022472-Spliceform0
WBGene00235356-Spliceform0
WBGene00013647-Spliceform0
WBGene00013640-Spliceform0
WBGene00236808-Spliceform0
WBGene00016033-Spliceform0
WBGene00077553-Spliceform0
WBGene00255704-Spliceform0
WBGene00020754-Spliceform0
WBGene00010693-Spliceform0
WBGene00010693-Spliceform1
WBGene00010342-Spliceform0
WBGene00219746-Spliceform0
WBGene00195084-Spliceform0
WBGene00255702-Spliceform0
WBGene00012434-Spliceform0
WBGene00020409-Spliceform0
WBGene00220142-Spliceform0
WBGene00014863-Spliceform0
WBGene00014863-Spliceform1
WBGene00014863-Spliceform2
WBGene00235163-Spliceform0
WBGene00015378-Spliceform0
WBGene00014613-Spliceform0
WBGene00255709-Spliceform0
WBGene00235291-Spliceform0
WBGene00235293-Spliceform0
WBGene00012693-Spliceform0
WBGene00012693-Spliceform1
WBGene00010837-Spliceform0
WBGene00019609-Spliceform0
WBGene00019609-Spliceform1
WBGene00012477-Spliceform0
WBGene00000098-Spliceform0
WBGene00006519-Spliceform0
WBGene00044536-Spliceform0
WBGene00219687-Spliceform0
WBGene00219682-Spliceform0
WBGene00219688-Spliceform0
WBGene00219689-Spliceform0
WBGene00001748-Spliceform0
WBGene00003920-Spliceform0
WBGene00001561-Spliceform0
WBGene00017453-Spliceform0
WBGene00236787-Spliceform0
WBGene00249815-Spliceform0
WBGene00000164-Spliceform0
WBGene00014454-Spliceform0
WBGene00219912-Spliceform0
WBGene00013519-Spliceform0
WBGene00046707-Spliceform0
WBGene00015328-Spliceform0
WBGene00011660-Spliceform0
WBGene00011660-Spliceform1
WBGene00012860-Spliceform0
WBGene00012866-Spliceform0
WBGene00017850-Spliceform0
WBGene00017850-Spliceform1
WBGene00013740-Spliceform0
WBGene00017367-Spliceform0
WBGene00019241-Spliceform0
WBGene00019241-Spliceform1
WBGene00045048-Spliceform0
WBGene00017098-Spliceform0
WBGene00017093-Spliceform0
WBGene00022773-Spliceform0
WBGene00022773-Spliceform1
WBGene00009400-Spliceform0
WBGene00017893-Spliceform0
WBGene00020249-Spliceform0
WBGene00018049-Spliceform0
WBGene00021271-Spliceform0
WBGene00018736-Spliceform0
WBGene00018326-Spliceform0
WBGene00011904-Spliceform0
WBGene00235109-Spliceform0
WBGene00012808-Spliceform0
WBGene00004271-Spliceform0
WBGene00003962-Spliceform0
WBGene00201181-Spliceform0
WBGene00012678-Spliceform0
WBGene00013357-Spliceform0
WBGene00004493-Spliceform0
WBGene00004492-Spliceform0
WBGene00196879-Spliceform0
WBGene00007008-Spliceform0
WBGene00219271-Spliceform0
WBGene00219275-Spliceform0
WBGene00194935-Spliceform0
WBGene00013238-Spliceform0
WBGene00044517-Spliceform0
WBGene00002095-Spliceform0
WBGene00002091-Spliceform0
WBGene00195175-Spliceform0
WBGene00206355-Spliceform0
WBGene00000149-Spliceform0
WBGene00014308-Spliceform0
WBGene00014309-Spliceform0
WBGene00014309-Spliceform1
WBGene00014309-Spliceform2
WBGene00014309-Spliceform3
WBGene00014309-Spliceform4
WBGene00014309-Spliceform5
WBGene00014309-Spliceform6
WBGene00014309-Spliceform7
WBGene00014309-Spliceform8
WBGene00014309-Spliceform9
WBGene00014309-Spliceform10
WBGene00014309-Spliceform11
WBGene00014309-Spliceform12
WBGene00014309-Spliceform13
WBGene00014309-Spliceform14
WBGene00014309-Spliceform15
WBGene00014309-Spliceform16
WBGene00014309-Spliceform17
WBGene00014309-Spliceform18
WBGene00014309-Spliceform19
WBGene00014309-Spliceform20
WBGene00014309-Spliceform21
WBGene00014309-Spliceform22
WBGene00014309-Spliceform23
WBGene00014309-Spliceform24
WBGene00014309-Spliceform25
WBGene00014309-Spliceform26
WBGene00014307-Spliceform0
WBGene00014307-Spliceform1
WBGene00014307-Spliceform2
WBGene00014307-Spliceform3
WBGene00014307-Spliceform4
WBGene00014307-Spliceform5
WBGene00009342-Spliceform0
WBGene00022850-Spliceform0
WBGene00196818-Spliceform0
WBGene00219307-Spliceform0
WBGene00219307-Spliceform1
WBGene00219307-Spliceform2
WBGene00194748-Spliceform0
WBGene00044728-Spliceform0
WBGene00235315-Spliceform0
WBGene00235316-Spliceform0
WBGene00012889-Spliceform0
WBGene00008563-Spliceform0
WBGene00185102-Spliceform0
WBGene00020663-Spliceform0
WBGene00019265-Spliceform0
WBGene00000829-Spliceform0
WBGene00016434-Spliceform0
WBGene00016436-Spliceform0
WBGene00020453-Spliceform0
WBGene00195235-Spliceform0
WBGene00011996-Spliceform0
WBGene00219493-Spliceform0
WBGene00019734-Spliceform0
WBGene00010305-Spliceform0
WBGene00019730-Spliceform0
WBGene00005703-Spliceform0
WBGene00198300-Spliceform0
WBGene00009969-Spliceform0
WBGene00235129-Spliceform0
WBGene00235129-Spliceform1
WBGene00004258-Spliceform0
WBGene00220211-Spliceform0
WBGene00018658-Spliceform0
WBGene00020134-Spliceform0
WBGene00236789-Spliceform0
WBGene00021890-Spliceform0
WBGene00236785-Spliceform0
WBGene00013211-Spliceform0
WBGene00044065-Spliceform0
WBGene00006924-Spliceform0
WBGene00006924-Spliceform1
WBGene00255598-Spliceform0
WBGene00138724-Spliceform0
WBGene00008764-Spliceform0
WBGene00050914-Spliceform0
WBGene00050917-Spliceform0
WBGene00022970-Spliceform0
WBGene00023020-Spliceform0
WBGene00206374-Spliceform0
WBGene00206379-Spliceform0
WBGene00017448-Spliceform0
WBGene00017445-Spliceform0
WBGene00284861-Spliceform0
WBGene00014492-Spliceform0
WBGene00018791-Spliceform0
